# Supplementary material for: Antiviral and Cytotoxic Activity of Different Plant Parts of Banana (Musa spp.)
Source: Viruses. 2020 May 15;12(5):549. doi: 10.3390/v12050549 (PMC7291111; doi:10.3390/v12050549)
Supplement: Supplementary file 1 [file viruses-12-00549-s001.zip]

Archive with 5 entries (4 files):
- Supplementary Files~/
- Supplementary Files~/Supplementary material I-Enterovirus-SP.pdf
- Supplementary Files~/Supplementary material II-Chikungunya-SP.pdf
- Supplementary Files~/Supplementary material III-Yellow fever-SP.pdf
- Supplementary Files~/Supplementary material IV SP.pdf
